# Supplementary material for: Knock-Out of Retrovirus Receptor Gene Tva in the Chicken Confers Resistance to Avian Leukosis Virus Subgroups A and K and Affects Cobalamin (Vitamin B12)-Dependent Level of Methylmalonic Acid
Source: Viruses. 2021 Dec 14;13(12):2504. doi: 10.3390/v13122504 (PMC8708277; doi:10.3390/v13122504)
Supplement: Supplementary file 1 [file viruses-13-02504-s001.zip]

Archive with 1 entries (1 files):
- viruses-1479637-supplementary.pdf
